# Supplementary material for: Endurance Training Increases the Running Performance of Untrained Men without Changing the Mitochondrial Volume Density in the Gastrocnemius Muscle
Source: Int J Mol Sci. 2022 Sep 16;23(18):10843. doi: 10.3390/ijms231810843 (PMC9503714; doi:10.3390/ijms231810843)
Supplement: Supplementary file 1 [file ijms-23-10843-s001.zip]

Archive with 1 entries (1 files):
- ijms-1888896-supplementary.pdf
